# Supplementary material for: Elevated atrial blood stasis in paroxysmal atrial fibrillation during sinus rhythm: a patient-specific computational fluid dynamics study
Source: Front Cardiovasc Med. 2023 Aug 15;10:1219021. doi: 10.3389/fcvm.2023.1219021 (PMC10463733; doi:10.3389/fcvm.2023.1219021)
Supplement: Supplementary file 1 [file Datasheet1.zip]

Archive with 2 entries (2 files):
- DataFigure_Boxplot.txt
- DataFigure_LinearRegression.txt
