# Supplementary material for: Elevated atrial blood stasis in paroxysmal atrial fibrillation during sinus rhythm: a patient-specific computational fluid dynamics study
Source: Front Cardiovasc Med. 2023 Aug 15;10:1219021. doi: 10.3389/fcvm.2023.1219021 (PMC10463733; doi:10.3389/fcvm.2023.1219021)
Supplement: Supplementary file 1 [file Datasheet1.zip › DataFigure_Boxplot.txt]

group	RTALL	RTLA	RTLAA
conr	0.54627	0.50369	1.189
conr	0.62644	0.55037	1.5366
conr	0.63917	0.60215	1.9927
conr	0.67268	0.62447	1.5627
conr	0.68998	0.61198	1.5285
conr	0.81966	0.74494	2.2169
conr	0.82356	0.74473	1.9212
conr	0.97506	0.94391	2.4667
AF	0.82275	0.75985	2.0483
AF	0.8444	0.80567	1.9939
AF	0.96405	0.91494	1.6657
AF	0.98006	0.90037	1.9673
AF	1.0544	0.96988	2.3802
AF	1.1007	1.0172	3.1644
AF	1.1273	1.0456	2.4169
AF	1.1355	1.0028	3.0837
AF	1.1481	0.98772	2.7175
AF	1.1559	1.0877	2.9923
AF	1.1612	1.0434	3.4624
AF	1.1643	1.1059	2.735
AF	1.1855	1.1743	2.6194
AF	1.1958	1.1121	2.7555
AF	1.2087	1.1263	2.9053
AF	1.243	1.1341	2.9672
AF	1.281	1.0294	2.929
AF	1.3415	1.237	3.0108
AF	1.6394	1.5551	4.0358
AF	1.6546	1.5714	3.1683
AF	1.953	1.825	4.3058
