# Supplementary material for: Elevated atrial blood stasis in paroxysmal atrial fibrillation during sinus rhythm: a patient-specific computational fluid dynamics study
Source: Front Cardiovasc Med. 2023 Aug 15;10:1219021. doi: 10.3389/fcvm.2023.1219021 (PMC10463733; doi:10.3389/fcvm.2023.1219021)
Supplement: Supplementary file 1 [file Datasheet1.zip › DataFigure_LinearRegression.txt]

RTAll	LAminVidx	LAmaxVidx	LAEF	LAAminVidx	LAAmaxVidx	LAAEF	StrokeVol	RetRatio	age
0.82275	30.2166055867915	56.3306300756868	0.463584810853492	1.95921902164759	5.03097910703966	0.610569040347211	137.146	1.01577880506905	48
0.8444	26.431257630341	58.1636591994905	0.545570928753181	0.961901863892338	3.14956029566325	0.694591697381753	120.034	1.04770315077395	67
0.96405	24.3119372094514	50.758990286247	0.521031898539585	1.24546799954859	5.33340043976169	0.766477688368691	103.816	1.00254296062264	60
0.98006	33.1412412318007	67.3970519216774	0.508268681094324	2.1099304378992	7.44422317060586	0.71656808379544	125.055	1.17500299868058	64
1.0544	28.7307203943346	64.8426887832098	0.556916578669483	1.39667571547905	6.39819018450709	0.781707689955664	110.398	1.20092755303538	70
1.1007	45.9840339170111	72.7129497344578	0.367594987069823	2.07975140030226	4.08428749552809	0.490792114272223	125.85	1.19833134684148	81
1.1273	22.6148088458957	45.1176742760608	0.498759428344581	1.05961159593956	4.63266631659513	0.771273922288807	96.923	1.03958812665724	51
1.1355	23.5955782920429	49.9255810977751	0.527385004376155	1.06468741407479	4.68100267468617	0.772551419414394	105.851	0.971459882287366	69
1.1481	38.6967620584393	61.7261630503748	0.373089786467713	3.07058679892474	8.59751599574812	0.642851865533801	118.814	0.981449997475045	55
1.1559	38.1033122265639	70.0751850838534	0.45625099411484	1.58976040218069	4.12492834353944	0.614596843925638	93.962	1.33820054915817	78
1.1612	34.036433142722	64.4788405127527	0.472130192291684	1.75638150178873	4.98536890410846	0.647692771473482	102.905	1.16738739614207	70
1.1643	35.3132814250103	66.3490441314645	0.467765031323733	1.02381903099614	3.79222223597379	0.730021352313167	92.284	1.33186684582376	65
1.1855	37.2958835249424	68.8281013632544	0.458129996524157	5.88711129074371	15.9804640766864	0.631605736698703	129.872	1.10762905014168	61
1.1958	42.1861081436259	67.887455887009	0.378587581572656	2.40757684223438	4.65391165575477	0.482676720075401	125.868	1.22962150824673	65
1.2087	40.58	64.8051282051282	0.373814987734431	2.14594871794872	4.57810256410256	0.531258051146483	82.985	1.52280532626378	73
1.243	39.4214045946924	68.6278474644225	0.425577137398503	1.62397022267746	4.81345516987369	0.662618604440005	93.352	1.34565943954066	74
1.281	27.6751258686285	52.5184661024113	0.473040095751047	2.63084723870687	8.85836605084657	0.703009875229141	87.446	1.14653614802278	71
1.3415	49.3045	75.37	0.345833886161603	3.9244	6.5385	0.399801177640132	100.542	1.49927393527083	71
1.6394	72.6430122453444	104.453199464268	0.304540094339623	2.31581037059095	6.17983969511228	0.625263682418404	99.233	2.05093063799341	73
1.6546	74.1893807235342	102.271157853927	0.274581589958159	4.54132178313712	7.37517426383852	0.38424210456913	112.288	1.8730407523511	52
1.953	47.9677160535849	63.1341593758503	0.240225631768953	3.02724875389907	5.51848393627412	0.451434707637663	50.891	2.17720225580162	74
